# Supplementary material for: Increased Frequency of Copy Number Variations Revealed by Array Comparative Genomic Hybridization in the Offspring of Male Mice Exposed to Low Dose-Rate Ionizing Radiation
Source: Int J Mol Sci. 2021 Nov 18;22(22):12437. doi: 10.3390/ijms222212437 (PMC8621608; doi:10.3390/ijms222212437)
Supplement: Supplementary file 1 [file ijms-22-12437-s001.zip]

Archive with 1 entries (1 files):
- ijms-1451017-supplementary.pdf
